# Supplementary material for: Detection of knockdown resistance (kdr) mutations in Anopheles gambiae: a comparison of two new high-throughput assays with existing methods
Source: Malar J. 2007 Aug 13;6:111. doi: 10.1186/1475-2875-6-111 (PMC1971715; doi:10.1186/1475-2875-6-111)
Supplement: Additional file 1 — Excel spreadsheet showing the details of the 96 sample reference plate and full results of the blind genotyping trial. The genotype assigned to each sample by each assay is shown. S: Wild type allele (L1014), Rw: Resistant allele, West African mutation (L1014F), Re: Resistant allele, East African mutation (L1014S). Negative controls (water or Plasmodium falciparum DNA) are highlighted in grey. Failed reactions are highlighted in blue. Incorrectly scored reactions are highlighted in yellow. [file 1475-2875-6-111-S1.xls]

## Sheet: Sheet1
Well ID	Species	Molecular Form	Collection site	kdr genotype	Method used to kdr genotype	DNA conc. on plate (ng/µl)	Kdr Genotype Scoring
							TaqMan	TaqMan Endpoint	AS-PCR	SSOP-ELISA					Dot Blots	HOLA	HRM
A1	A. arabiensis	N/A	Kisumu	S/S	Sequenced	2	S/S	S/S	S/S	S/S					S/S	S/S	S/S
B1	A. gambiae	S	Dienga	S/Re	Sequenced	2.5	S/Re	S/Re	S/Re	S/Re					S/Re	S/Re	S/Re
C1	A. gambiae	S	ABIA	Rw/Rw	PCR	7	RwRw	Rw/Rw	Rw/Rw	Rw/Rw					Rw/Rw	Rw/Rw	S/Re
D1	A. gambiae	S	Dienga	S/Re	Sequenced	1.7	S/Re	S/Re	S/Re	S/Re					S/Re	S/Re	S/Re
E1	A. gambiae	M	ABIA	S/S	PCR	8	S/S	S/S	S/S	S/S					S/S	S/S	S/S
F1	A. quadriannulatus	N/A	Wageningen	S/S	Sequenced	10	S/S	S/S	S/S	S/S					S/S	S/S	S/S
G1	A. gambiae	S	Kisumu	Re/Re	HOLA	5.1	Re/Re	X	X	Re/Re					Re/Re	Re/Re	S/Rw
H1	A. gambiae	S	Manpong	Rw/Rw	PCR	1.40625	Rw/Rw	Rw/Rw	Rw/Rw	Rw/Rw					Rw/Rw	Rw/Rw	S/Rw
A2	Negative						X	X	X	X					X	X	X
B2	A. gambiae	S	Malawi	Re/Re	Sequenced	4.4	Re/Re	Re/Re	Re/Re	Re/Re					S/Re	Re/Re	Re/Re
C2	A. gambiae	M	ABIA	S/S	PCR	12	S/S	S/S	S/S	S/S					S/S	S/S	S/S
D2	A. gambiae	S	Manpong	Rw/Rw	Sequenced	11.25	Rw/Rw	Rw/Rw	Rw/Rw	Rw/Rw					Rw/Rw	Rw/Rw	S/Rw
E2	A. gambiae	S	Manpong	S/Rw	Sequenced	5.625	S/Rw	S/Rw	S/Rw	S/Rw					S/Rw	S/Rw	S/Rw
F2	A. quadriannulatus	N/A	Wageningen	S/S	Sequenced	22	S/S	S/S	S/S	S/S					S/S	S/S	S/S
G2	A. gambiae	S	Manpong	Rw/Rw	PCR	22.5	Rw/Rw	Rw/Rw	X	Rw/Rw					Rw/Rw	Rw/Rw	X
H2	A. gambiae	M	ABIA	S/S	PCR	4	S/S	S/S	S/S	S/S					S/S	S/S	S/S
A3	A. funestus	N/A	S. Africa	Unknown	Failed sequencing	10	X	X	X	X					X	X	X
B3	A. gambiae	M	ABIA	S/S	PCR	8	S/S	S/S	S/S	S/S					S/S	S/S	S/S
C3	A. gambiae	S	Dienga	S/S	Sequenced	17.5	S/S	S/S	S/S	S/S					S/S	S/S	S/S
D3	A. gambiae	S	Dienga	S/Re	Sequenced	2	S/Re	S/Re	S/S	S/Re					S/Re	S/Re	S/Re
E3	A. gambiae	S	Kisumu	Re/Re	Sequenced	4	Re/Re	Re/Re	Re/Re	Re/Re					Re/Re	Re/Re	Re/Re
F3	A. gambiae	M	ABIA	S/S	PCR	2	S/S	S/S	S/S	S/S					S/S	S/S	S/S
G3	A. gambiae	S	Kisumu	S/Re	HOLA	1.6	S/Re	S/Re	S/S	S/S					S/Re	S/Re	S/Re
H3	A. gambiae	S	ABIA	S/Rw	PCR	36	S/Rw	S/Rw	S/Rw	S/Rw					S/Rw	S/Rw	S/Rw
A4	A. gambiae	M	ABIA	S/S	PCR	11	S/S	S/S	S/S	S/S					S/S	S/S	S/S
B4	A. gambiae	S	Manpong	Rw/Rw	Sequenced	13	Rw/Rw	Rw/Rw	Rw/Rw	S/Rw					Rw/Rw	Rw/Rw	Rw/Rw
C4	A. gambiae	S	ABIA	Rw/Rw	PCR	7	Rw/Rw	Rw/Rw	Rw/Rw	Rw/Rw					Rw/Rw	Rw/Rw	S/Rw
D4	A. gambiae	S	Libreville	Re/Rw	Sequenced	1.3	Re/Rw	X	X	Rw/Re?					X	Rw/Re?	Variation
E4	A. gambiae	S	ABIA	Rw/Rw	PCR	5	Rw/Rw	Rw/Rw	Rw/Rw	Rw/Rw					Rw/Rw	Rw/Rw	Rw/Rw
F4	A. gambiae	S	Dienga	S/S	Sequenced	14.7	Scored as a fail but might be S/S	S/Re	X	X					X	X	X
G4	A. gambiae	M	ABIA	S/S	PCR	12	S/S	S/S	S/S	S/S					S/S	S/S	S/S
H4	P. falciparum	Negative					X	X	X	X					X	X	X
A5	A. arabiensis	N/A	Kisumu	S/S	Sequenced	4.6	S/S	S/S	S/S	S/Rw					S/S	S/S	S/S
B5	A. gambiae	S	Bakoumba	S/Rw	Sequenced	78	S/Rw	S/Rw	S/Rw	S/Rw					S/Rw	S/S	X
C5	A. gambiae	M	ABIA	S/Rw	PCR	11	S/Rw	S/Rw	S/Rw	S/Rw					S/S	S/S	S/Rw
D5	A. melas	N/A	ABIA	S/S	Sequenced	11	S/S	S/S	S/S	S/Rw					S/S	S/S	S/S
E5	A. gambiae	S	ABIA	S/Rw	PCR	41	S/Rw	S/Rw	S/Rw	S/Rw					S/Rw	S/S	S/Rw
F5	P. facliparum	Negative					X	X	X	X					X	X	X
G5	A. gambiae	M	ABIA	S/S	PCR	2	S/S	S/S	S/S	S/S					S/S	X	S/S
H5	A. gambiae	S	ABIA	Rw/Rw	PCR	5	Rw/Rw	Rw/Rw	Rw/Rw	Rw/Rw					Rw/Rw	Rw/Rw	X
A6	A. gambiae	S	Kisumu	S/Re	HOLA	2	S/Re	S/Re	S/Re	S/Re					S/Re	Re/Re	S/Re
B6	A. gambiae	S	ABIA	S/Rw	PCR	41	S/Rw	S/Rw	S/Rw	S/Rw					S/Rw	S/Rw	S/Rw
C6	Negative						X	X	X	X					X	Rw/Rw	X
D6	A. gambiae	M	ABIA	S/S	PCR	16	S/S	S/S	S/Re	X					S/S	S/S	S/S
E6	A. gambiae	S	Kisumu	Re/Re	HOLA	4.7	Re/Re	Re/Re	Re/Re	Re/Re					Re/Re	Re/Rw	Re/Re
F6	A. gambiae	M	ABIA	S/S	PCR	11	S/S	S/S	S/S	X					S/S	S/S	S/S
G6	A. funestus	N/A	S. Africa	Unknown	Failed sequencing	17	X	X	X	X					X	X	X
H6	A. gambiae	S	Bakoumba	S/Rw	Sequenced	9.2	S/Rw	S/Rw	S/Rw	S/Rw					S/Rw	S/S	S/Rw
A7	A. gambiae	M	ABIA	S/S	PCR	4	S/S	S/S	S/S	S/S					S/Rw	S/S	S/S
B7	A. gambiae	S	ABIA	Rw/Rw	PCR	4	Rw/Rw	Rw/Rw	Rw/Rw	Rw/Rw					Rw/Rw	Rw/Rw	Rw/Rw
C7	A. gambiae	S	Dienga	S/S	Sequenced	17.6	S/S	S/S	S/S	S/S					S/S	S/S	S/S
D7	A. gambiae	M	ABIA	S/S	PCR	7	S/S	S/S	S/S	S/S					S/S	S/S	S/S
E7	A. gambiae	M	ABIA	S/S	PCR	1	S/S	S/S	S/S	S/S					S/S	S/S	S/S
F7	A. gambiae	S	Dienga	S/S	Sequenced	14.9	S/S	S/S	S/S	S/S					S/S	S/S	S/S
G7	A. funestus	N/A	S. Africa	Unknown	Failed sequencing	43	X	X	X	X					X	X	X
H7	A. gambiae	S	Manpong	Rw/Rw	PCR	45	Rw/Rw	SRw?	X	X					X	X	X
A8	A. gambiae	S	ABIA	Rw/Rw	PCR	5	Rw/Rw	RwRw	Rw/Rw	Rw/Rw					Rw/Rw	Rw/Rw	Rw/Rw
B8	A. gambiae	M	ABIA	S/S	PCR	11	S/S	S/S	S/S	S/S					S/S	S/S	S/S
C8	A.merus	N/A	S. Africa	S/S	Sequenced	53	S/S	S/S	X	X					X	S/S	X
D8	A. gambiae	S	Kisumu	S/Re	HOLA	2.2	S/Re	S/Re	S/Re	S/Re					S/Re	S/Re	S/Re
E8	A. arabiensis	N/A	Kisumu	S/S	Sequenced	3.1	S/S	S/S	S/S	S/S					S/Rw	S/S	S/S
F8	A. arabiensis	N/A	Kisumu	S/S	Sequenced	3.8	S/S	S/S	S/S	S/S					S/S	S/S	S/S
G8	A. gambiae	M	ABIA	S/S	PCR	16	S/S	S/S	S/S	S/S					S/S	S/S	S/Rw
H8	A. gambiae	M	ABIA	S/S	PCR	5	S/S	S/S	S/S	S/S					S/S	S/S	S/S
A9	A. gambiae	S	ABIA	Rw/Rw	PCR	4	Rw/Rw	Rw/Rw	Rw/Rw	Rw/Rw					Rw/Rw	Rw/Rw	Rw/Rw
B9	A. gambiae	S	Libreville	Re/Rw	Sequenced	2.7	Re/Rw	Re/Rw	Re/Rw	Re/Rw					Re/Re	Rw/Rw	Variation
C9	A.merus	N/A	S. Africa	S/S	Sequenced	44	S/S	S/S	X	X					X	S/S	X
D9	A. arabiensis	N/A	Kisumu	S/S	Sequenced	2.7	S/S	S/S	S/S	S/Rw					S/S	S/S	S/S
E9	P. falciparum	Negative					X	X	X	X					X	X	X
F9	A. gambiae	M	ABIA	S/S	PCR	5	S/S	S/S	S/S	S/S					S/S	S/S	S/S
G9	A. gambiae	S	Kisumu	S/Re	HOLA	1.6	S/Re	S/Re	S/Re	S/Re					S/Re	S/S	S/Re
H9	A. gambiae	S	Bakoumba	S/Rw	Sequenced	78	S/Rw	S/Rw	S/Rw	S/Rw					S/Rw	S/Rw	S/Rw
A10	A. gambiae	S	ABIA	S/Rw	PCR	36	S/Rw	S/Rw	S/Rw	S/Rw					S/Rw	S/Rw	S/Rw
B10	A. funestus	N/A	S. Africa	Unknown	Failed sequencing	44	X	X	X	X					X	Re/Rw	X
C10	A. gambiae	M	ABIA	S/S	PCR	2	S/S	S/S	S/S	S/S					S/S	S/S	S/S
D10	A. gambiae	M	ABIA	S/S	PCR	4	S/S	S/S	S/S	S/S					S/S	S/S	S/S
E10	A. gambiae	S	ABIA	Rw/Rw	PCR	11	Rw/Rw	Rw/Rw	Rw/Rw	Rw/Rw					Rw/Rw	Rw/Rw	Rw/Rw
F10	A. gambiae	S	ABIA	Rw/Rw	PCR	5	Rw/Rw	Rw/Rw	Rw/Rw	Rw/Rw					Rw/Rw	Rw/Rw	Rw/Rw
G10	A. gambiae	M	ABIA	S/S	PCR	0.5	S/S	S/S	S/S	S/S					S/S	Re/Re	S/S
H10	A. arabiensis	N/A	Kisumu	S/S	Sequenced	3.3	S/S	S/S	S/S	S/S					S/S	S/S	S/S
A11	A. gambiae	S	Manpong	Rw/Rw	PCR	45	Rw/Rw	Rw/Rw	Rw/Rw	X					Rw/Rw	X	X
B11	A.merus	N/A	S. Africa	S/S	Sequenced	25	S/S	S/S	X	X					X	S/S	X
C11	A. gambiae	S	Dienga	S/S	Sequenced	11.4	S/S	S/S	S/S	S/S					S/S	X	S/S
D11	A. gambiae	S	Kisumu	Re/Re	HOLA	3.4	Re/Re	Re/Re	X	Re/Re					Re/Re	Re/Re	X
E11	A. gambiae	S	Manpong	Rw/Rw	PCR	2.8125	Rw/Rw	Rw/Rw	Rw/Rw	Rw/Rw					Rw/Rw	Rw/Rw	S/Rw
F11	A. gambiae	M	ABIA	S/S	PCR	3	S/S	S/S	S/S	S/S					S/S	S/S	S/S
G11	A. gambiae	S	Bakoumba	S/Rw	Sequenced	8.2	S/Rw	S/Rw	S/Rw	S/Rw					S/Rw	S/Rw	S/Rw
H11	A. gambiae	M	ABIA	S/S	PCR	7	S/S	S/S	S/S	S/S					S/S	S/S	S/S
A12	P. falciparum	Negative					X	X	X	X					X	X	X
B12	A. gambiae	S	Dienga	S/S	Sequenced	14	S/S	S/S	S/S	S/S					S/S	S/S	S/S
C12	A.merus	N/A	S. Africa	S/S	Sequenced	32	S/S	S/S	X	X					X	S/S	X
D12	A. gambiae	S	Libreville	Re/Rw	Sequenced	3.7	Re/Rw	Re/Rw	Re/Rw	Re/Rw					X	Re/Rw	Variation
E12	A. gambiae	S	Kisumu	Re/Re	HOLA	5.6	Re/Re	Re/Re	Re/Re	Re/Re					Re/Re	Re/Re	Re/Re
F12	A. gambiae	S	Bakoumba	S/Rw	Sequenced	10.4	S/Rw	S/Rw	S/Rw	S/Rw					S/Rw	S/Rw	S/Rw
G12	A. gambiae	M	ABIA	S/S	PCR	3	S/S	S/S	X	S/S					S/S	S/S	X
H12	A. gambiae	S	Manpong	Rw/Rw	Sequenced	13	Rw/Rw	Rw/Rw	Rw/Rw	Rw/Rw					Rw/Rw	Rw/Rw	Rw/Rw
							5	7	15	13					12	8	16	Failed reactions
							0	2	3	5					5	11	7	Misscores
